# Supplementary material for: Low Expression of UBE2Z, a Target Protein of miR-500a, Is Associated with Poor Prognosis in Triple-Negative Breast Cancer
Source: Int J Mol Sci. 2025 Dec 29;27(1):361. doi: 10.3390/ijms27010361 (PMC12785900; doi:10.3390/ijms27010361)
Supplement: Supplementary file 1 [file ijms-27-00361-s001.zip]

Archive with 1 entries (1 files):
- ijms-4023546-supplementary.pdf
